# Supplementary material for: Tracking Visual Events in Time in the Absence of Time Perception: Implicit Processing at the ms Level
Source: PLoS One. 2015 Jun 1;10(6):e0127106. doi: 10.1371/journal.pone.0127106 (PMC4452328; doi:10.1371/journal.pone.0127106)
Supplement: S1 Dataset — This table shows median response times and error rates per experimental condition for each subject in the temporal order judgment task (TOJ) and the detection task. In this task, the SOA between the last primer and the first (or single) target is 25, 50, 75 or 100 ms in separate sessions. The subjects (see Table 1 for details) ran 40 trials per condition in each session of the TOJ task and 24 trials per condition in each session of the detection task. The control task was run with the TOJ protocol (primers-target SOA of 100 ms). Subjects were instructed to respond to the side of the first primer. The rate of correct answers is calculated on conditions with asynchronous primers. (XLS) [file pone.0127106.s001.xls]

## Sheet: Feuil1
		Temporal Order Judgment of two squares with the response to the side of the first square																Detection of a single Target Task																	Error Rate per Condition in the Temporal Order Judgment Task
	SOA between primers and target	25 ms (median response time in ms)				50 ms (median response time in ms)				75 ms (median response time in ms)				100 ms (median response time in ms)				25 ms (median reaction time in ms)				50 ms (median reaction time in ms)				75 ms (median reaction time in ms)				100 ms (median response time in ms)					25 ms				50 ms				75 ms				100 ms
	Subjects	C2 - Simultaneous primers without additonal 17ms delay	C4 - Asynchronous primers Non congruent with the targets	C1 - Simultaneous primers with additonal 17ms delay	C3 - Asynchronous primers Congruent with the targets	C2 - Simultaneous primers without additonal 17ms delay	C4 - Asynchronous primers Non congruent with the targets	C1 - Simultaneous primers with additonal 17ms delay	C3 - Asynchronous primers Congruent with the targets	C2 - Simultaneous primers without additonal 17ms delay	C4 - Asynchronous primers Non congruent with the targets	C1 - Simultaneous primers with additonal 17ms delay	C3 - Asynchronous primers Congruent with the targets	C2 - Simultaneous primers without additonal 17ms delay	C4 - Asynchronous primers Non congruent with the targets	C1 - Simultaneous primers with additonal 17ms delay	C3 - Asynchronous primers Congruent with the targets	C2 - Simultaneous primers without additonal 17ms delay	C4 - Asynchronous primers with the Target to the side of the 2nd primer	C1 - Simultaneous primers with additonal 17ms delay	C3 - Asynchronous primers with the Target to the side of the 1st primer	C2 - Simultaneous primers without additonal 17ms delay	C4 - Asynchronous primers with the Target to the side of the 2nd primer	C1 - Simultaneous primers with additonal 17ms delay	C3 - Asynchronous primers with the Target to the side of the 1st primer	C2 - Simultaneous primers without additonal 17ms delay	C4 - Asynchronous primers with the Target to the side of the 2nd primer	C1 - Simultaneous primers with additonal 17ms delay	C3 - Asynchronous primers with the Target to the side of the 1st primer	C2 - Simultaneous primers without additonal 17ms delay	C4 - Asynchronous primers with the Target to the side of the 2nd primer	C1 - Simultaneous primers with additonal 17ms delay	C3 - Asynchronous primers with the Target to the side of the 1st primer		C2 - Simultaneous primers without additonal 17ms delay	C4 - Asynchronous primers Non congruent with the targets	C1 - Simultaneous primers with additonal 17ms delay	C3 - Asynchronous primers Congruent with the targets	C2 - Simultaneous primers without additonal 17ms delay	C4 - Asynchronous primers Non congruent with the targets	C1 - Simultaneous primers with additonal 17ms delay	C3 - Asynchronous primers Congruent with the targets	C2 - Simultaneous primers without additonal 17ms delay	C4 - Asynchronous primers Non congruent with the targets	C1 - Simultaneous primers with additonal 17ms delay	C3 - Asynchronous primers Congruent with the targets	C2 - Simultaneous primers without additonal 17ms delay	C4 - Asynchronous primers Non congruent with the targets	C1 - Simultaneous primers with additonal 17ms delay
	1	522.45	471	467.6	442.4	377.95	381.5	370.35	381.85	434.1	439.15	434.3	441.5	373.55	365.05	376.8	383.2	341.2	332.2	338.3	336.95	346.85	388.6	331.45	421.5	326	332.7	342.85	377.4	333.2	318.8	322.8	370.8		0.075	0.025	0	0	2.5	0	0	0	0	0.025641	0	0.025641	0	0.05	0
	2	608.2	565.3	588.7	584.05	449.15	441.95	463.8	443.6	399.8	393.6	385.5	400.65	590.25	558.6	541.1	569.75	334.95	334.05	312.15	315.85	321.2	334.65	302.1	395.5	299.6	282.45	303.4	295.9	325.6	319.4	333.3	326.4		0	0	0	0	0	0.025641	0.025	0	0.05	0	0	0	0.0263158	0	0.05
	3	828.3	834	774.35	809.4	806.6	780.5	744.9	763.7	704.8	706.8	686.3	745.65	728	698.6	685.5	666.05	395.75	401	378.25	386.7	379.3	400.4	374.9	409.9	343.55	335.4	345.3	341.2	346.1	343.1	329.9	362.5		0.102564	0.025	0.2	0.025	0.225	0.125	0.128205	0.15	0.375	0.35	0.35	0.410256	0.075	0.15	0.025
	4	563.5	545.6	508.7	515.6	411.85	421.75	403.7	385.6	376.8	383.25	356.45	368.8	419.2	409.55	401.2	423.5	333.4	349.35	328.2	321.2	345	349.4	318.9	377.75	317.6	315.5	308.1	311.75	321.5	289.15	318.95	328.45		0	0	0	0.025	0	0	0.025641	0	0	0	0	0	0	0	0
	5	873.9	855.75	839.15	824.3	592.4	631.4	589.6	578.45	616.6	642.85	646.7	616.15	656.5	685	724	777.2	453.85	459.3	438.85	455.85	436.4	449.05	402.1	464	389.95	411.1	368.25	393.2	373.9	364.8	381.55	412.85		0.1	0.05	0.1	0.025	0.105263	0.05	0.0789474	0.0512821	0.0769231	0	0.1	0	0.125	0.025	0.108108
	6	501.5	574.9	515.05	544.75	681.15	654.3	629.3	635.7	522.1	523.7	522.75	540	444.6	454.05	442.55	438.55	367.05	372.15	346.7	324.1	410.6	389.6	388.7	424.4	350.8	356.05	335.95	367.6	362.8	344.7	354.2	333.55		0	0.0769231	0.025641	0.0512821	0.102564	0.025641	0.125	0.1	0.075	0.025	0.025641	0.0526316	0.0588235	0	0
	7	468.7	441.45	417.6	423.8	414	457.1	432.5	422	380.9	368.85	370.8	376.9	356.8	346.2	330.25	361	351.85	381.5	362.8	343.7	379.6	387.3	369.65	422.3	359.6	332.2	341.35	330.3	308.05	321.5	323.65	323.35		0.05	0	0.025	0.05	0.025	0	0	0.025	0.05	0.025	0	0.025	0.05	0	0
	8	741.6	692.6	663.8	631.5	559.4	542.15	465.8	560.65	543.3	477.3	518	401.75	568.8	479.5	494.05	510.6	401.6	437.4	381.45	359.1	389.8	375.95	351.1	453.9	342.8	348.3	336.2	328.25	361.1	349.8	357.2	372.7		0.175	0.05	0.205128	0.075	0.3	0.2	0.275	0.175	0.425	0.15	0.175	0.275	0.275	0.175	0.2
	9	492.6	481.25	457	456.7	434.6	429.9	419.7	418.1	437.6	426.8	413	413.1	404.9	392.15	391.9	401.75	329.05	348.7	292.3	306	320	329.5	304.5	333.7	273.3	276.2	270.9	271	307.65	298.5	285.3	287.55		0.05	0.025	0.025	0.025	0.1	0	0	0.025	0.025	0.05	0	0.025	0	0	0
	10	586.376	511.476	543.655	550.999	465.111	484.166	441.049	498.439	444.793	414.149	427.191	439.331	577.795	546.056	560.795	567.504	450.565	438.328	432.602	423.024	391.103	382.313	395.186	373.597	409.091	398.766	385.356	401.557	347.577	327.891	347.983	352.11		0	0	0	0	0	0	0	0	0	0	0	0	0.0256	0	0.0516
	11	515.826	487.823	494.02	488.223	573.524	594.121	544.638	608.393	425.731	414.751	420.971	415.152	490.987	487.71	470.124	496.553	441.673	429.348	423.728	414.329	407.874	423.199	395.151	413.949	366.811	355.331	358.663	367.316	331.066	297.754	316.951	341.219		0.025	0.025	0	0	0.0513	0	0.0256	0	0.056	0.0256	0	0	0	0.025	0
	12	608	636.6	602.5	594.05	679.9	668.65	717	638.3	602.15	615.4	599.85	615.4	522.4	469.1	486.9	535.65	445.1	424.3	428.1	416.65	355.75	386.95	361.8	397.1	401.8	378.1	381.2	384.9	359.5	370	338.05	334.6		0.025641	0.025641	0	0	0.025641	0.025	0	0.025	0.025	0	0.025641	0	0.025	0	0.025
	S1 Dataset. Dataset for Experiment 1: This table shows median response times and error rates per experimental condition for each subject in the temporal order judgment task (TOJ) and the detection task. In this task, the SOA between the last primer and the first (or single) target is 25, 50, 75 or 100 ms in separate sessions. The subjects (see Table 1 for details) ran 40 trials per conditions in …
[truncated: 18 more columns]
