# Supplementary material for: Tracking Visual Events in Time in the Absence of Time Perception: Implicit Processing at the ms Level
Source: PLoS One. 2015 Jun 1;10(6):e0127106. doi: 10.1371/journal.pone.0127106 (PMC4452328; doi:10.1371/journal.pone.0127106)
Supplement: S2 Dataset — This table shows median reaction times and error rates per experimental condition for each subject in the detection task. In this task, the SOA between the last primer and the target is 100 ms in one session and 50 ms in another session. Two groups of subjects (see Table 1 for details) ran 40 trials per condition in one single session. Each experiment was followed by a control task with the same protocol. Subjects were instructed to respond to the side of the second primer. The rate of correct answers is calculated on conditions with asynchronous primers. (XLS) [file pone.0127106.s002.xls]

## Sheet: Feuil1
		Subjects	Detection of a single Target Task (median reaction time in ms)					Error Rate per Condition in the Detection Task					Control Experiment
			C2 - Simultaneous primers without additonal 17 ms delay	C4 - Asynchronous primers with the Target to the side of the 2nd primer	C1 - Simultaneous primers with additonal 17 ms delay	C3 - Asynchronous primers with the Target to the side of the 1st primer		C2 - Simultaneous primers without additonal 17 ms delay	C4 - Asynchronous primers with the Target to the side of the 2nd primer	C1 - Simultaneous primers with additonal 17 ms delay	C3 - Asynchronous primers with the Target to the side of the 1st primer		Rate of correct answer
	100 ms	1	325.8	291.6	315.6	338.1		0.025	0	0.075	0.075		50.125
		2	296.7	291.5	297.4	315.5		0.075	0.075	0.125	0.125		48.125
		3	318.8	315.9	294.4	328.4		0.05	0.075	0.075	0.1		50
		4	368.75	360.15	344.1	388.9		0	0	0	0.027027		54.375
		5	340.25	333.05	339.7	350		0.05	0	0.025	0.075		67.5
		6	336.05	315.3	334.4	343.3		0.05	0	0	0		48.75
		7	368.05	403.65	364.6	375.6		0	0.05	0.025	0		58.75
		8	405.65	366.15	392.05	408.05		0.0512821	0	0.102564	0.025641		49.8
		9	338.6	330.8	335.4	365.9		0	0.025	0.025	0.05		48.625
		10	324.4	317.15	307.15	324.1		0.025	0.0769231	0	0		49.5
		11	331.1	303.7	328.25	336.7		0	0	0.05	0.075		43.75
		12	363.7	337.6	347.8	371.85		0.025	0	0	0.05		47.625
	50 ms	1	410.35	425.85	397.65	416.55		0	0	0	0		52.625
		2	357.6	355.7	348.8	339.85		0.025	0	0	0		43.75
		3	345	358.35	350.1	369.5		0.025	0.025641	0.025	0		49.75
		4	394.65	383.25	378.4	378.5		0.0540541	0.15	0.125	0.15		64.375
		5	363.7	344.15	351.8	361		0.025	0	0.025	0.075		45.125
		6	425	414.6	392.25	422.15		0.282051	0.175	0.15	0.131579		55.5
		7	385.2	376.3	389	367.7		0.025	0.05	0.025	0.025		48.625
		8	361	347.95	362.15	354.85		0	0	0.05	0.05		48.5
		9	404.7	384.4	391.7	395.95		0.025	0.025	0.025641	0		47.325
		10	353.7	331	361.5	367.8		0.05	0.025	0.025	0.05		49.125
		11	454.9	470.8	452.5	476.9		0.230769	0.25641	0.153846	0.175		53.13
		12	428.65	413	402.8	407.45		0.05	0.157895	0.102564	0.105263		50.13
	S2 Dataset. Dataset for Experiments 2 and 3: This table shows median reaction time and error rates per experimental condition for each subject in the detection task. In this task, the SOA between the last primer and the target is 100 ms in one session and 50 ms in an other session. Two groups of subjects (see Table 1 for details) ran 40 trials per condition in one single session. Each experiment …
