# Supplementary material for: Tracking Visual Events in Time in the Absence of Time Perception: Implicit Processing at the ms Level
Source: PLoS One. 2015 Jun 1;10(6):e0127106. doi: 10.1371/journal.pone.0127106 (PMC4452328; doi:10.1371/journal.pone.0127106)
Supplement: S3 Dataset — This table shows median response times and error rates per experimental condition for each subject in the temporal order judgment task. In this task, the SOA between the last primer and the first target is 100 ms. Two groups of subjects (see Table 1 for details) ran 40 trials per condition in one session. The control task was run with the same TOJ protocol. Subjects were instructed to respond to the side of the second primer. The rate of correct answers is calculated on conditions with asynchronous primers. (XLS) [file pone.0127106.s003.xls]

## Sheet: Feuil1
		Subjects	Temporal Order Judgment of two squares with the response to the side of the second square (median response time in ms)					Error Rate per Condition in the Temporal Order Judgment Task					Control Experiment
			C2 - Simultaneous primers without additonal 17ms delay	C4 - Asynchronous primers Non congruent with the targets	C1 - Simultaneous primers with additonal 17ms delay	C3 - Asynchronous primers Congruent with the targets		C2 - Simultaneous primers without additonal 17ms delay	C4 - Asynchronous primers Non congruent with the targets	C1 - Simultaneous primers with additonal 17ms delay	C3 - Asynchronous primers Congruent with the targets		Rate of correct answer
	100 ms	1	665.3	689.6	721.9	708.4		0.025	0.1	0.05	0.25		52.125
		2	568	554.55	552.5	549.4		0	0.025641	0	0		53.13
		3	488	477.2	465.3	474.15		0.025	0	0	0		50
		4	688.5	706.1	659.6	757.1		0.2	0.225	0.3	0.125		63.75
		5	630	638.5	678.4	636.65		0	0.1	0.1	0.1		49.125
		6	655.6	665.5	678.7	693.25		0.075	0.025	0.0512821	0		48.125
		7	403.65	364.5	393.05	417.05		0.0540541	0	0.0789474	0		50.625
		8	585.85	544.2	561.65	490.9		0.125	0.025	0.05	0.05		58.125
		9	765.6	732.2	769.2	770.9		0.025	0.075	0.025	0.075		40.625
		10	653.3	670.95	667.9	708.35		0.025	0	0	0.05		54.375
		11	487.25	471.3	490.2	532.55		0	0	0	0		49.5
		12	871.25	872.7	847.05	893.8		0.15	0.230769	0.230769	0.175		61.5
	100 ms	1	536.7	531.3	553.3	546.9		0.025	0.025	0.0512821	0.025		58.75
		2	398.75	387.3	394.3	388.5		0	0.05	0.025	0.0512821		50
		3	491.4	432	482.2	488.9		0.025	0	0.025	0.025		54.375
		4	785.4	726.7	752.3	752.7		0	0.025	0.025	0.0263158		50.125
		5	518.8	512.7	512.25	532.9		0	0.05	0.025	0		48.125
		6	475.3	451.05	446.6	494.4		0	0	0	0.025641		47.625
		7	461.7	464.5	458.8	462.05		0.025	0.025	0	0		57.5
		8	607.65	596.8	623.8	613.45		0.0512821	0.1	0.1	0.125		43.75
		9	418.15	440.9	432.7	439.9		0	0.0512821	0	0.025		53.125
		10	559.2	523.5	579	579.95		0.0769231	0.025641	0.0526316	0.0526316		49.375
		11	418.1	387.5	400.5	412.6		0.0769231	0.125	0.075	0		51.5
		12	583.6	542.6	605.8	563.75		0.125	0.2	0.225	0.05		48.625
	S3 Dataset. Dataset for Experiment 4: This table shows median response time and error rates per experimental condition for each subject in the temporal order judgment task. In this task, the SOA between the last primer and the first target is 100 ms. Two groups of subjects (see Table 1 for details) ran 40 trials per condition in one session. The Control experiment was run with the same TOJ protoc…
